# Supplementary material for: Wolbachia Strain wGri From the Tea Geometrid Moth Ectropis grisescens Contributes to Its Host’s Fecundity
Source: Front Microbiol. 2021 Jul 19;12:694466. doi: 10.3389/fmicb.2021.694466 (PMC8326765; doi:10.3389/fmicb.2021.694466)
Supplement: Supplementary file 1 [file Table_1.xlsx]

## Sheet: Sheet1
Species	Strain	Subgroup	Supergroup	Phenotypic	GenBank ac.no.
Drosophila melanogaster (yw67C23)	wMel	Mel	A	CI weak	AF020072
Drosophila melanogaster (Aubiry 253)	wMel	Mel	A	CI weak	AF020063
Drosophila melanogaster (Canton-S)	wMelCS	Mel	A	none	AF020065
Drosophila melanogaster (Cairns)	wMelCS	Mel	A	?	AF020064
Drosophila melanogaster (Harwich)	wMelH	Mel	A	none	AF020066
Drosophila simulans (Coffs Harbour)	wCof	Mel	A	none	AF020067
Aedes albopictus	wAlbA	AlbA	A	CI	AF020058
Glossina morsitans	wMors	Mors	A	?	AF020079
Nasonia vitripennis	wVitA	Mors	A	CI	AF020081
Glossina centralis	wCen	Mors	A	?	AF020078
Drosophila simulans (Riverside)	wRi	Riv	A	CI	AF020070
Drosophila auraria	wRi	Riv	A	CI	AF020062
Muscidifurax uniraptor	wUni	Uni	A	Parthenogenesis	AF020071
Drosophila simulans (Hawaii)	wHa	Haw	A	none	AF020068
Drosophila sechellia	wHa	Haw	A	CI	AF020073
Ephestia cautella	wCauA	Haw	A	CI	AF020075
Phlebotomus papatasi	wPap	Pap	A	?	AF020082
Glossina austeni	wAus	Aus	A	?	AF020077
Ephestia kuehniella	wKue	Kue	A	?	AF071911
Trichogramma kaykai(LC110)	wKayA	Kue	A	thelytoky	AF071912
Trichogramma bourarachae	wBou	Kue	A	Fecundity increase	AF071913
Trichogramma drosophilae	wDro	Dro	A	CI	AF071910
Tribolium confusum	wCon	Con	B	CI	AF020083
Laodelphax striatellus	wStri	Con	B	CI	AF020080
Trichogramma deion	wDei	Dei	B	Parthenogenesis	AF020084
Culex pipiens	wPip	Pip	B	CI	AF020061
Culex quinquefasciatus	wPip	Pip	B	CI	AF020060
Drosophila simulans (mauritiana)	wMa	Pip	B	CI	AF020069
Drosophila simulans (Noumea)	wNo	Pip	B	CI	AF020074
Aedes albopictus	wAlbB	Pip	B	CI	AF020059
Ephestia cautella	wCauB	CauB	B	CI	AF020076
Tagosodes orizicolus	wOri	CauB	B	CI	AF020085
Trichogramma sibericum (SIB)	wSib	Sib	B	thelytoky	AF071923
Trichogramma kaykai(JT6-3)	wKayB	Kay	B	thelytoky	AF071924
Trichogramma kaykai(LC110)	wKayLC	Kay	B	thelytoky	AF071927
Trichogramma deion(SW436)	wDeiSW	Kay	B	thelytoky	AF071925
Trichogramma nubilate(234)	wNub	Kay	B	thelytoky	AF071926
Apoanagyrus diversicornis	wDiv	Div	B	thelytoky	AF071916
Encarsia formosa	wFor	For	B	thelytoky	AF071918
Armadillidum vulgare	wVul	Vul	B	Ferminization	AF071917
Cimex lectularius			F		7 (DQ842459)
Brugia malayi			D		34 (AY527207)
