# Supplementary material for: Wolbachia Strain wGri From the Tea Geometrid Moth Ectropis grisescens Contributes to Its Host’s Fecundity
Source: Front Microbiol. 2021 Jul 19;12:694466. doi: 10.3389/fmicb.2021.694466 (PMC8326765; doi:10.3389/fmicb.2021.694466)
Supplement: Supplementary file 2 [file Table_2.xlsx]

## Sheet: Sheet1
PubMLST ID	Order	Strain	Host species	Supergroup	Phenotyoea	MLST (GenBank acc.no.)							WSP
						gatB	coxA	hcpA	ftsZ	fbpA	ST		HVR1	HVR2	HVR3	HVR4	wsp(GenBank acc.no.)
1	Diptera	Dmel_A_wMel	Drosophila melanogaster	A	CI	1(DQ842452)	1(DQ842304)	1(DQ842415)	1(DQ842340)	1(DQ842378)	1		1	12	21	24	31(DQ842486)
5	Diptera	Dbif_A	Drosophila bifasciata	A	MK	14(DQ842427)	15(DQ842279)	16(DQ842390)	13(DQ842315)	15(DQ842353)	34		9	9	12	9	11(DQ842463)
6	Diptera	Dinn_A	Drosophila innubila	A	MK	1(DQ842428)	1(DQ842280)	1(DQ842391)	3(DQ842316)	2(DQ842354)	10		1	10	13	10	12(DQ842463)
8	Diptera	Dori_A	Drosophila orientacea	A	CI	10(DQ842430)	10(DQ842282)	11(DQ842430)	14(DQ842318)	11(DQ842356)	12		1	11	21	11	13(DQ842466)
9	Diptera	Drec_A	Drosophila recens	A	CI	1(DQ842431)	1(DQ842283)	1(DQ842394)	3(DQ842319)	1(DQ842357)	13		1	12	14	12	14(DQ842467)
10	Diptera	Dsim_A_wAu	Drosophila simulans	A	CI	1(DQ842432)	1(DQ842284)	27(DQ842395)	3(DQ842320)	1(DQ842358)	14		1	12	4	19	4(AF290890)
11	Diptera	Dsim_A_wRi	Drosophila simulans	A	CI	22(DQ842433)	23(DQ842285)	24(DQ842396)	3(DQ842323)	23(DQ842359)	17		11	13	15	14	16(DQ842468)
12	Diptera	Aalb_A	Aedes albopictus	A	CI	3(DQ842416)	2(DQ842268)	2(DQ842379)	10(DQ842305)	3(DQ842342)	2		1	1	1	1	1(DQ842453)
13	Lepidoptera	Ekue_A	Ephestia kuehniella	A	CI	7(DQ842437)	6(DQ842289)	7(DQ842400)	3(DQ842325)	8(DQ842363)	19		13	15	17	14	18(DQ842472)
15	Hymenoptera	Muni_A	Muscidifurax uniraptor	A	PI	8(DQ842441)	7(DQ842293)	8(DQ842404)	6(DQ842329)	1(DQ842369)	23		17	19	20	18	22(DQ842476)
16	Hymenoptera	Nlon_A_2.1	Nasonia longicornis	A	CI	2(DQ842443)	1(DQ842295)	1(DQ842406)	3(DQ842331)	1(DQ842369)	24		1	12	21	19	23(DQ842478)
17	Hymenoptera	Ngir_A_16.2	Nasonia giraulti	A	CI	11(DQ842442)	17(DQ842294)	18(DQ842405)	3(DQ842330)	17(DQ842368)	25		1	23	15	25	33(DQ842477)
19	Coleoptera	Calt_B	Chelymorpha alternans	B	CI	9(DQ842422)	14(DQ842274)	15(DQ842385)	12(DQ842310)	14(DQ842348)	7		7	7	8	7	8(DQ842458)
20	Coleoptera	Tcon_B_BhAvill AK	Tribolium confusum	B	CI	6(DQ842449)	5(DQ842301)	6(DQ842412)	18(DQ842337)	7(DQ842375)	30		22	17	3	22	29(DQ842484)
22	Lepidoptera	Aenc_B_Ugardan	Acraea encedon	B	MK	9(DQ842417)	11(DQ842269)	12(DQ842380)	11(DQ842306)	12(DQ842343)	3		2	2	2	2	2(DQ842454)
24	Orthoptera	Gfir_B	Gryllus firmus	B	CI	15(DQ842439)	16(DQ842291)	17(DQ842402)	16(DQ842327)	16(DQ842365)	21		15	17	19	23	20(DQ842474)
25	Orthoptera	Ttai_B	Teleogryllus taiwanemma	B	CI	9(DQ842451)	25(DQ842303)	30(DQ842414)	20(DQ842339)	25(DQ842377)	32		23	22	26	23	30(DQ842485)
26	Diptera	Dsim_B_wMa	Drosophila simulans	B	CI	5(DQ842434)	4(DQ842286)	5(DQ842397)	4(DQ842321)	6(DQ842360)	15		10	8	11	13	15(DQ842469)
27	Diptera	Dsim_B_wNo	Drosophila simulans	B	CI	5(DQ842435)	4(DQ842287)	4(DQ842398)	4(DQ842322)	5(DQ842361)	16		10	8	11	13	15(DQ842470)
28	Isopoda	Avul_B	Armadillidium vulgare	B	FI	13(DQ842420)	13(DQ842272)	14(DQ842383)	9(DQ842309)	13(DQ842346)	6		5	5	6	5	6(DQ842457)
29	Diptera	Cpip_B	Culex pipiens	B	CI	4(DQ842425)	3(DQ842277)	3(DQ842388)	22(DQ842313)	4(DQ842351)	9		10	8	10	8	10(DQ842461)
30	Diptera	Cqui_B	Culex pipiens quinquefasciatus	B	CI	4(DQ842426)	3(DQ842278)	3(DQ842389)	22(DQ8423134)	4(DQ842352)	9		10	8	10	8	10(DQ842462)
31	Lepidoptera	Ekue_B	Ephestia kuehniella	B	CI	16(DQ842438)	14(DQ842290)	19(DQ842401)	23(DQ842326)	4(DQ842364)	20		14	16	18	16	19(DQ842473)
32	Lepidoptera	Osca_B	Ostrinia scapulalis	B	MK	9(DQ842446)	9(DQ842298)	10(DQ842409)	8(DQ842334)	10(DQ842372)	27		19	17	24	20	26(DQ842481)
34	Hymenoptera	Nvit_B_4.9	Nasonia vitripennis	B	CI	9(DQ842445)	8(DQ842297)	9(DQ842408)	7(DQ842333)	9(DQ842371)	26		18	16	23	16	25(DQ842480)
36	Hemiptera	Clec_F	Cimex lectularius			26 (DQ842423)	27 (DQ842275)	31 (DQ842386)	24 (DQ842311)	28 (DQ842349)	8		6	6	7	6	7 (DQ842459)
37		Bmal_D	Brugia malayi			28 (DQ842421)	29 (DQ842273)	33 (DQ842384)	26 (DQ842341)	30 (DQ842347)	35		24	24	27	26	34 (AY527207)
